# Supplementary material for: Action Observation for Children and Adolescents with Cerebral Palsy: Hope or Hype? A Systematic Review with Meta-Analysis
Source: Children (Basel). 2025 Jun 20;12(7):810. doi: 10.3390/children12070810 (PMC12293779; doi:10.3390/children12070810)
Supplement: Supplementary file 1 [file children-12-00810-s001.zip]

Archive with 1 entries (1 files):
- children-3682906-supplementary.pdf
